# Supplementary material for: Training specificity performing single-joint vs. multi-joint resistance exercises among physically active females: A randomized controlled trial
Source: PLoS One. 2020 May 29;15(5):e0233540. doi: 10.1371/journal.pone.0233540 (PMC7259582; doi:10.1371/journal.pone.0233540)
Supplement: S1 Dataset — (XLSX) [file pone.0233540.s001.xlsx]

## Sheet: 6RM
Subj.Number	Group_Allocation	legpress_6RM_pre	legpress_6RM_post	Kickback_6RM_pre	Kickback_6RM_post	Legex_6RM_pre	Legex_6RM_post		legpress_isoForce_pre	legpress_isoForce_post	Kickback_isoForce_pre	Kickback_isoForce_post	Legex_isoForce_pre	Legex_isoForce_post		dRF_legpress_PRE	dRF_legpress_POST	dVL_legpress_PRE	dVL_legpress_POST	dVM_legpress_PRE	dVM_legpress_POST	dRF_legex_PRE	dRF_legex_POST	dVL_legex_PRE	dVL_legex_POST	dVM_legex_PRE	dVM_legex_POST	dRF_kickback_PRE	dRF_kickback_POST	dVL_kickback_PRE	dVL_kickback_POST	dVM_kickback_PRE	dVM_kickback_POST
1	1	100	120	30	40	62.5	75		1005	2129	953	944	645.6	898		0.266	0.254	0.473	1.046	0.283	1.06	0.433	0.39	0.589	1.309	0.43	1.58	0.083	0.125	0.121	0.74	0.161	0.707
2	1	115	120	45	52.5	65	75		1006	1132	923.3	1081	850.7	730		0.243	0.19			0.858	0.374	0.354	0.402	0.245	0.262	0.748	0.228	0.053	0.049	0.133	0.238	0.444	0.148
3	1	110	120	40	50	55	70		1055	1261	1010	990	738.6	619		0.145	0.173	0.228	0.342	0.286	0.391	0.277	0.327	0.3	0.292	0.219	0.308		0.086		1.128		0.21
4	1	90	105	45	60	55	75		1047	1261	994.2	1208	882.1	737		0.251	0.35	0.322	0.584	0.48	0.482	0.44	0.365	0.479	0.726	0.668	0.825	0.104	0.162	0.279	0.481	0.419	0.658
5	1	70	80	30	35	40	62.5		562.6	1197	555.2	791	562.7	609		0.17	0.273	0.287	0.383	0.343	0.502	0.28	0.493	0.458	0.449	0.252	0.228	0.063	0.209	0.127	0.538	0.158	0.145
6	1	160	185	50	67.5	70	82.5		1988	1984	1214	1997	828.4	881								0.071	0.366	0.383	0.769	0.272	0.399		0.107		0.464		0.208
7	1	160	170	50	60	70	82.5		2156	2182	1058	1605	1162	990		0.187	0.263	0.323	0.461	0.69	0.521	0.195	0.322	0.296	0.65	0.675	0.633		0.086		0.162		0.237
8	2	95	110	30	35	40	52.5		867.8	1294	657.2	933	822.3	728		0.135	0.187	0.167	0.305	0.17	0.491	0.14	0.367	0.155	0.182	0.144		0.058	0.203	0.113	0.099	0.128	0.238
9	2	100	170	45	50	65	80		1031	1346	956.8	1088	848.2	1021		0.178	0.208	0.158	0.214	0.229	0.718	0.283	0.324	0.163	0.189	0.424	0.739	0.116	0.068	0.052	0.133	0.616	0.191
10	2	115	180	45	47.5	70	80		1353	1739	981.1	1060	787.2	915		0.15	0.236	0.175	0.216	0.281	0.657	0.322	0.303	0.274	0.281	0.215	0.507	0.038	0.039	0.065	0.056	2.107	0.102
11	2	120	132.5	35	40	50	52.5		1407	1503	895.1	933	707.3	689		0.197	0.211	0.182	0.216	0.17	0.372	0.275	0.274	0.194	0.245	0.374	0.613		0.073		0.244		0.365
12	2	105	130	30	35	47.5	50		1009	1424	585.6	616	832.5	621		0.267	0.332	0.278	0.392	0.639	0.611	0.337	0.35	0.229	0.302	0.919	0.536	0.042	0.044	0.08	0.086	0.2	0.22
13	2	120	140	30	35	60	77.5		1134	1543	1156	847	880.2	905		0.098	0.05	0.139	0.441	0.233	0.157	0.161	0.199	0.149	0.232	0.121	0.205	0.383	0.074	0.018	1.406	0.024	0.67
14	0	72	78	35	35	56	55		746.364	616.591	664.437	893.672	333.735	272.96		0.181167	0.215667	0.258333	0.205333	0.457	0.2965	0.198167	0.253833	0.247333	0.25	0.298833	0.313	0.0618333	0.0625	0.114833	0.0941667	0.084	0.3225
15	0	120	120	30	25	58	55		689.378	756.222	533.151	658.977	377.363	268.12		0.205	0.163333	0.381167	0.193167	0.358	0.2675	0.2665	0.223333	0.297833	0.2055	0.263167	0.168833	0.0593333	0.0576667	0.240333	0.125833	0.1575	0.0596667
16	0	103	98	33	32	51	52									0.204	0.148333	0.193833	0.2795	0.287667	0.2495	0.233333	0.243833	0.233	0.298667	0.252	0.173833	0.041	0.0293333	0.0995	0.106833	0.173	0.123
17	0	105	110	30	27	45	52									0.104167	0.112667	0.147333	0.175	0.0995	0.0698333	0.133	0.1645	0.169667	0.2355	0.105333	0.0903333	0.065	0.0415	0.140667	0.103167	0.0601667	0.0385
18	0	115	120	40	43				537.052	798.22	641.741	820.534				0.152667	0.160167	0.211833	0.105	0.398833	0.158833	0.220667	0.243667	0.163333	0.161333	0.304667	0.160167	0.138167	0.111833	0.300833	0.1555	0.206	0.176667
19	0	125	115	32	30	55	58		867.09	805.066	667.176	634.846	342.562	321.82		0.208667	0.126	0.183667	0.163	0.168833	0.256833	0.331833	0.356333	0.245833	0.2445	0.1335	0.3395	0.0493333	0.0293333	0.0795	0.0458333	0.093	0.0355
20	0	75	74	27	25	40	40		563.115	594.701	480.836	529.564				0.151	0.183833	0.317	0.243333	0.198667	0.321167	0.287167	0.291333	0.389167	0.381833	0.378	0.235333	0.0625	0.0653333	0.170333	0.192833	0.170167	0.164333
21	0	110	125	32	32	55	57		803.594	1003.35	889.2	851.466	415.16	387.527		0.203667	0.236833	0.244833	0.28	0.340167	0.507	0.253667	0.2685	0.244833	0.295	0.217333	0.442333	0.0355	0.0746667	0.0851667	0.138333	0.112	0.0955
22	0	127	125	44	49	66	64		924.212	1142.57	792.937	871.498	463.098	514.631		0.136	0.109	0.261833	0.246833	0.300333	0	0.180667	0.148333	0.358	0.268333	0.273167	0.304	0.041	0.0316667	0.0956667	0.0296667
23	0	75	73	28	26	40	37									0.2455	0.239667	0.526833	0.475	0.284	0.557333
24	0	95	90	28	28	43	47		688.567	792.008	732.395	631.035	185.451	166.621		0.210167	0.178167	0.305667	0.395667	0.311667	0.354333	0.339167	0.330833	0.42	0.400333	0.153333	0.209	0.0421667	0.047	0.131	0.0681667	0.137833	0.0643333
25	0	115	115	42	42	51	45		1148.92	978.228	777.396	894.79	513.34	491.676		0.219333	0.195167	0.325167	0.286667	0.313667	0.254	0.283	0.193333	0.107667	0.153667	0.118833	0.574167	0.0501667	0.057	0.103667	0.143167	0.117	0.335
26	0	110	106	40	35	63	62									0.291167	0.216	0.595833	0.591833	0.456667	0.571	0.3795	0.377833	0.573667	0.531333	0.391	0.498333	0.0795	0.0488333	0.374	0.236333	0.2545	0.0721667
27	0	53	50	20	22	40	40									0.1145	0.097	0.186167	0.124333			0.1655	0.194333	0.208833	0.2115			0.0341667	0.0303333	0.085	0.0708333
28	0	75	75	28	29	53	55		817.517	636.982	550.434	660.561	228.641	269.18		0.171333	0.169	0.2775	0.273333	0.315833	0.310333	0.2775	0.291333	0.348167	0.242	0.2445	0.226833	0.0865	0.086	0.409167	0.2585	0.239333	0.104833
29	2	92	115	35	48	54	55		880.324	924.617	801.145	835.721	408.246	377.133		0.161167	0.214667	0.259667	0.2095	0.512333	0	0.331833	0.4005	0.292	0.300167	0.660667	0.1265	0.059	0.0623333	0.126167	0.139	0.268333	0.0969167
30	2	77	100	24	27	42	56				509.626	590.031	142.284	195.061		0.232833	0.19225	0.2705	0.3145	0.398333	0.353	0.253167	0.218	0.329167	0.4965	0.268167	0.525667	0.0663333	0.0583333	0.154	0.376	0.114333	0.358
31	2	102	115	35	38	57	65		657.778	882.485	675.189	719.072	422.996	411.242		0.246667	0.211167	0.615167	0.332833	0.240333	0.218667	0.391833	0.3195	0.732333	0.533667	0.2275	0.247167	0.0818333	0.0661667	0.3195	0.1615	0.177167	0.218667
32	2	118	134	41	42	65	72		795.762	995.783	756.163	660.561	375.519	364.226		0.173	0.158333	0.212333	0.3395	0.200667	0.248167	0.3375	0.2205	0.2605	0.445333	0.254	0.317	0.06	0.0533333	0.127667	0.208667	0.218667	0.0946667
33	2	80	110	35	35	50	60		741.057	901.255	683.136	716.742	204.05	298.542		0.200667	0.246	0.295667	0.20375	0.109333	0.2725	0.264333	0.297333	0.381833	0.218833	0.1355	0.333333	0.0516667	0.0518333	0.140667	0.0741667	0.0881667	0.148
34	2	150	175	43	41	72	77		923.658	1018.89	942.959	1094.36	478.078	436.133		0.126167	0.1885	0.2535	0.304333	0.303	0.274833	0.208833	0.217	0.295667	0.209667	0.254	0.1555	0.059	0.0501667	0.153	0.0846667	0.0908333	0.0796667
35	2	90	110	31	35	47	50		669.392	683.301	683.574	726.898	139.518	115.549		0.217667	0.205333	0.3145	0.233833	0.379167	0.346333	0.301167	0.269	0.3725	0.264333	0.394667	0.322	0.076	0.0925	0.269	0.148667	1.16717	0.263333
36	2	135	160	25	23	57	60		642.789	771.347	582.019	881.188	411.864	211.886		0.183333	0.189167	0.223667	0.207	0.380833	0.438167	0.3005	0.255667	0.272	0.354833	0.337167	0.215	0.0646667	0.0556667	0.0975	0.139333	0.235333	0.2075
37	2	105	134	42	46	67	77									0.251	0.199333	0.298833	0.179333	0.507833	0.42	0.216333	0.298	0.4175	0.371	0.475333	0.33	0.0488333	0.064	0.1615	0.0923333	0.299833	0.0868333
38	2	96	110	32	36	57	65		638.738	702.625	658.791	695.779	330.347	443.508		0.163833	0.15	0.216	0.226667	0.117	0.175833	0.235833	0.294667	0.3295	0.269	0.167667	0.260833	0.0545	0.0436667	0.101833	0.088	0.0885	0.0958333
39	2	95	125	23	30	37	63		773.237	974.582	595.044	882.026	300.847	404.374		0.158667	0.189833	0.286	0.432	0.29	0.349167	0.229333	0.268333	0.44	0.662	0.248	0.455333	0.021	0.0588333	0.0133333	0.116333	0.0171667	0.212667
40	2	100	104	28	28	55	58									0.203333	0.238	0.398	0.2875	0.261667	0.323167	0.256833	0.2895	0.3955	0.248667	0.344167	0.334167	0.0751667	0.0986667	0.264667	0.157167	0.213	0.268
41	2	60	86	23	27	48	58		447.656	710.714	660.067	616.771	254.983	285.175		0.225833	0.254833	0.189167	0.218333	0.219833	0.442833	0.298833	0.3545	0.222333	0.299	0.1885	0.353333	0.044	0.0546667	0.0593333	0.0721667	0.133333	0.0641667
42	2	70	86	27	30	46	54									0.167	0.1925	0.146333	0.219333	0.261167	0.348833	0.172167	0.196333	0.143	0.236333	0.192167	0.242667	0.0553333	0.053	0.138667	0.118833	0.1465	0.1105
43	1	103	112	32	38	47	55									0.1715	0.186333	0.210333	0.406667	0.168667	0.406833	0.2815	0.301833	0.307833	0.330333	0.116	0.314333	0.051	0.0943333	0.0825	0.154	0.0761667	0.131
44	1	103	115	35	42	58	75		851.155	879.649	717.255	707.891	377.133	506.173		0.187	0.212667	0.190833	0.204667	0.194167	0	0.219667	0.250167	0.228667	0.328667	0.148667	0.239167	0.06	0.0621667	0.103667	0.13	0.0898333	0.2205
45	1	143	142	27	42	48	62		902.741	773.778	761.744	858.734	371.14	383.47		0.152333	0.170333	0.15075	0.358	0.2675	0.447167	0.229333	0.278333	0.118	0.351167	0.103667	0.2205	0.0321667	0.055	0.0463333	0.163	0.0748333	0.0396667
46	1	150	150	47	60	72	77		723.543	909.358	802.086	902.803	341.871	385.89		0.179667	0.170333	0.197333	0.224167	0.411	0.299667	0.291	0.28	0.724667	0.424667	0.2285	0.3405	0.0881667	0.0693333	0.181167	0.208667	0.166167	0.244
47	1	130	134	33	44	48	65		823.445	886.401	616.212	789.788	396.723	499.512		0.1885	0.20125	0.388833	0.363833	0.1585	0.3905	0.219	0.264	0.257167	0.3745	0.1265	0.424333	0.074	0.109333	0.127333	0.257667
48	1	105	120			62	73		580.4	1082.21			386.582	576.028		0.19	0.198	0.244	0.22	0.219833	0.252833	0.285333	0.322333	0.470833	0.3565	0.348333	0.271833
49	1	110	132	35	45	67	88		945.954	1037.38	576.615	831.714	472.547	843.604		0.236667	0.3145	0.2635	0.354833	0.2185	0.259	0.312167	0.4895	0.285167	0.601667	0.4365	0.605667	0.0645	0.0671667	0.168667	0.243833	0.310667	0.336
50	1	86	92	25	35	52	62		822.392	782.69	573.354	841.124	478.286	411.703		0.0656667	0.0801667	0.1235	0.153167	0.091	0.0993333	0.113667	0.2065	0.199	0.249333	0.130667	0.181667			0.0263333	0.140833	0.0306667	0.153833
51	1	83	91	26	33	45	56		605.923	757.303	627.001	742.262	131.59	202.897		0.1155	0.1225	0.125667	0.156333	0.172	0.163667	0.164	0.178833	0.162833	0.2095	0.157667	0.1475	0.0501667	0.0691667	0.0896667	0.1155	0.0423333	0.0846667
52	1	120	143	37	42	63	73									0.179667	0.219333	0.323	0.234833	0.490667	0.946833	0.407667	0.502333	0.41	0.276667	0.673333	0.804167	0.0688333	0.109167	0.241667	0.348167	0.146333	0.542
53	1	63	72	20	26	47	55		453.058	732.05	586.025	758.669	235.624	403.083		0.1905	0.194667	0.1735	0.197	0.184667	0.177667	0.2995	0.302167	0.217333	0.230333	0.181833	0.227667	0.0641667	0.078	0.105667	0.163	0.178167	0.190667
